# Supplementary material for: The dual association of serum uric acid with the functional outcomes of patients after hip arthroplasty: 1-year follow-up study
Source: Front Surg. 2025 Sep 26;12:1661819. doi: 10.3389/fsurg.2025.1661819 (PMC12511013; doi:10.3389/fsurg.2025.1661819)
Supplement: Supplementary file 1 [file Table1.xlsx]

## Sheet: Stable 1
Variables	All n = 468	Without UA n = 368	With UA n = 100	p
Age(years)	59.41 (13.07)	59.94 (13.32)	57.46 (11.95)	0.277
BMI (kg/m2 )	24.12 (3.91)	23.75 (3.46)	25.45 (5.03)	0.001
Sex(female)	256 (54.70)	239 (64.95)	17 (17.00)	<0.001
Residence (rural)	211 (45.09)	159 (43.21)	52 (52.00)	0.117
Smoking history (yes)	19 ( 4.06)	14 (3.80)	5 (5.00)	0.801
Alcoholism history(yes)	28 ( 5.98)	11 (2.99)	17 (17.00)	<0.001
Osteoporosis(yes)	22 ( 4.70)	21 (5.71)	1 (1.00)	0.088
Fractures history (yes)	58 (12.39)	42 (11.41)	16 (16.00)	0.217
Hypertension(yes)	142 (30.34)	103 (27.99)	39 (39.00)	0.034
CCI (≥3)	48 (10.26)	38 (10.33)	10 (10.00)	0.924
Electrocardiogram (abnormal)	142 (30.34)	115 (31.25)	27 (27.00)	0.412
Reason for surgery (fracture)	110 (23.50)	94 (25.54)	16 (16.00)	0.046
Surgical procedures(total arthroplasty)	437 (93.38)	339 (92.12)	98 (98.00)	0.036
Surgery side (right)	195 (41.67)	154 (41.85)	41 (41.00)	0.879
Anesthesia (spinal)	93 (19.87)	77 (20.92)	16 (16.00)	0.274
INR	0.97 (0.08)	0.97 (0.08)	0.96 (0.08)	0.407
Hb (g/L)	131.01 (19.93)	128.20 (19.36)	141.37 (18.62)	<0.001
GLU (mmol/L)	5.67 (2.31)	5.73 (2.49)	5.47 (1.45)	0.784
ALB (g/L)	38.33 (4.82)	37.86 (4.73)	40.07 (4.80)	<0.001
UA (µmol/L)	339.14 (112.32)	293.66 (68.25)	506.51 (79.11)	<0.001

## Sheet: Stable 2
Variables	All n = 468	Low UA n = 121	Middle UA n = 262	High UA n = 83	p
Age(years)	59.41 (13.07)	62.75 (12.36)	58.36 (13.41)	57.87 (12.24)	0.003
BMI (kg/m2 )	24.12 (3.91)	22.92 (3.28)	24.27 (3.74)	25.39 (4.75)	<0.001
Sex(female)	256 (54.70)	102 (84.30)	139 (52.65)	15 (18.07)	<0.001
Residence (rural)	211 (45.09)	56 (46.28)	112 (42.42)	43 (51.81)	0.31
Smoking history (yes)	19 ( 4.06)	2 (1.65)	13 (4.92)	4 (4.82)	0.297
Alcoholism history(yes)	28 ( 5.98)	0 (0.00)	14 (5.30)	14 (16.87)	<0.001
Osteoporosis(yes)	22 ( 4.70)	8 (6.61)	13 (4.92)	1 (1.20)	0.194
Fractures history (yes)	58 (12.39)	16 (13.22)	28 (10.61)	14 (16.87)	0.304
Hypertension(yes)	142 (30.34)	34 (28.10)	75 (28.41)	33 (39.76)	0.12
CCI (≥3)	48 (10.26)	14 (11.57)	25 (9.47)	9 (10.84)	0.804
Electrocardiogram (abnormal)	142 (30.34)	38 (31.40)	78 (29.55)	26 (31.33)	0.913
Reason for surgery (fracture)	110 (23.50)	44 (36.36)	53 (20.08)	13 (15.66)	<0.001
Surgical procedures(total arthroplasty)	437 (93.38)	108 (89.26)	248 (93.94)	81 (97.59)	0.054
Surgery side (right)	195 (41.67)	52 (42.98)	107 (40.53)	36 (43.37)	0.85
Anesthesia (spinal)	93 (19.87)	27 (22.31)	52 (19.70)	14 (16.87)	0.629
HUA (yes)	100 (21.37)	0 (0.00)	17 (6.44)	83 (100.00)	<0.001
INR	0.97 (0.08)	0.97 (0.07)	0.97 (0.08)	0.96 (0.08)	0.629
Hb (g/L)	131.01 (19.93)	124.04 (16.13)	131.33 (20.55)	140.14 (19.23)	<0.001
GLU (mmol/L)	5.67 (2.31)	6.29 (3.74)	5.46 (1.53)	5.46 (1.24)	0.002
ALB (g/L)	38.33 (4.82)	37.27 (4.95)	38.25 (4.54)	40.13 (5.06)	0.001
UA (µmol/L)	339.14 (112.32)	216.38 (34.60)	337.82 (49.41)	522.30 (77.89)	<0.001

## Sheet: Stable 3
Variables	All n = 468	UA Q1 n = 119	UA Q2 n = 115	UA Q3 n = 117	UA Q4 n = 117	p
Age(years)	59.41 (13.07)	62.95 (12.14)	59.69 (14.08)	57.56 (13.24)	57.38 (12.11)	0.004
BMI (kg/m2 )	24.12 (3.91)	22.93 (3.30)	23.92 (3.98)	24.21 (2.84)	25.42 (4.86)	<0.001
Sex(female)	256 (54.70)	100 (84.03)	82 (71.30)	52 (44.44)	22 (18.80)	<0.001
Residence (rural)	211 (45.09)	55 (46.22)	50 (43.48)	47 (40.17)	59 (50.43)	0.445
Smoking history (yes)	19 ( 4.06)	2 (1.68)	5 (4.35)	5 (4.27)	7 (5.98)	0.411
Alcoholism history(yes)	28 ( 5.98)	0 (0.00)	4 (3.48)	6 (5.13)	18 (15.38)	<0.001
Osteoporosis(yes)	22 ( 4.70)	8 (6.72)	8 (6.96)	5 (4.27)	1 (0.85)	0.098
Fractures history (yes)	58 (12.39)	16 (13.45)	7 (6.09)	17 (14.53)	18 (15.38)	0.122
Hypertension(yes)	142 (30.34)	34 (28.57)	30 (26.09)	31 (26.50)	47 (40.17)	0.062
CCI (≥3)	48 (10.26)	14 (11.76)	6 (5.22)	15 (12.82)	13 (11.11)	0.222
Electrocardiogram (abnormal)	142 (30.34)	38 (31.93)	37 (32.17)	34 (29.06)	33 (28.21)	0.881
Reason for surgery (fracture)	110 (23.50)	44 (36.97)	28 (24.35)	17 (14.53)	21 (17.95)	<0.001
Surgical procedures(total arthroplasty)	437 (93.38)	106 (89.08)	107 (93.04)	109 (93.16)	115 (98.29)	0.043
Surgery side (right)	195 (41.67)	52 (43.70)	47 (40.87)	49 (41.88)	47 (40.17)	0.952
Anesthesia (spinal)	93 (19.87)	27 (22.69)	24 (20.87)	25 (21.37)	17 (14.53)	0.403
HUA (yes)	100 (21.37)	0 (0.00)	0 (0.00)	0 (0.00)	100 (85.47)	<0.001
INR	0.97 (0.08)	0.97 (0.07)	0.97 (0.08)	0.96 (0.08)	0.97 (0.08)	0.291
Hb (g/L)	131.01 (19.93)	124.09 (16.25)	124.76 (20.13)	135.69 (18.32)	139.51 (20.34)	<0.001
GLU (mmol/L)	5.67 (2.31)	6.30 (3.77)	5.59 (1.70)	5.35 (1.30)	5.44 (1.37)	0.005
ALB (g/L)	38.33 (4.82)	37.27 (4.97)	37.95 (5.04)	38.29 (4.22)	39.84 (4.72)	0.001
UA (µmol/L)	339.14 (112.32)	215.66 (34.44)	290.49 (18.84)	358.79 (23.86)	492.90 (80.28)	<0.001

## Sheet: Stable 4
Outcomes	All	Without UA	With UA	p	Low UA	Middle UA	High UA	p	UA Q1	UA Q2	UA Q3	UA Q4	p
Sample size (n)	212	129	83		19	125	68		19	33	65	95
No Functional Independence Rates	33 (15.57)	12 (9.30)	21 (25.30)	0.003	4 (21.05)	10 (8.00)	19 (27.94)	0.001	4 (21.05)	3 (9.09)	3 (4.62)	23 (24.21)	0.005
UCLAAS	5.45 (1.83)	5.74 (1.74)	5.00 (1.90)	0.007	5.16 (2.19)	5.82 (1.65)	4.85 (1.91)	0.004	5.16 (2.19)	5.67 (1.95)	6.02 (1.54)	5.04 (1.82)	0.015
SSS	3.52 (1.24)	3.47 (1.22)	3.61 (1.29)	0.306	3.37 (1.54)	3.54 (1.17)	3.54 (1.31)	0.935	3.37 (1.54)	3.58 (1.09)	3.38 (1.18)	3.63 (1.28)	0.521
PSS	3.43 (1.22)	3.38 (1.24)	3.52 (1.20)	0.488	3.00 (1.29)	3.46 (1.21)	3.51 (1.22)	0.307	3.00 (1.29)	3.30 (1.29)	3.40 (1.22)	3.59 (1.18)	0.303
ASS	3.42 (1.17)	3.43 (1.15)	3.41 (1.20)	0.981	3.63 (1.01)	3.42 (1.15)	3.38 (1.25)	0.849	3.63 (1.01)	3.42 (1.28)	3.34 (1.15)	3.44 (1.18)	0.793
HSS	3.43 (1.21)	3.43 (1.22)	3.45 (1.21)	0.984	3.00 (1.29)	3.50 (1.20)	3.43 (1.21)	0.237	3.00 (1.29)	3.42 (1.28)	3.55 (1.13)	3.44 (1.23)	0.412
LSS	2.92 (1.51)	2.74 (1.49)	3.20 (1.51)	0.03	2.68 (1.45)	2.79 (1.50)	3.24 (1.52)	0.111	2.68 (1.45)	2.55 (1.48)	2.83 (1.47)	3.17 (1.54)	0.143

## Sheet: Stable 5
Outcomes	All	Without UA	With UA	p	Low UA	Middle UA	High UA	p	UA Q1	UA Q2	UA Q3	UA Q4	p
Sample size (n)	256	239	17		102	139	15		100	82	52	22
No Functional Independence Rates	42 (16.41)	39 (16.32)	3 (17.65)	1	22 (21.57)	18 (12.95)	2 (13.33)	0.192	22 (22.00)	10 (12.20)	7 (13.46)	3 (13.64)	0.285
UCLAAS	5.30 (1.93)	5.30 (1.96)	5.35 (1.46)	0.937	5.12 (2.10)	5.42 (1.83)	5.47 (1.51)	0.671	5.09 (2.11)	5.45 (1.85)	5.44 (1.85)	5.41 (1.50)	0.736
SSS	3.36 (1.23)	3.33 (1.23)	3.76 (1.15)	0.132	3.30 (1.15)	3.35 (1.28)	3.80 (1.21)	0.275	3.33 (1.14)	3.38 (1.35)	3.19 (1.25)	3.77 (1.07)	0.257
PSS	3.32 (1.21)	3.29 (1.21)	3.76 (1.03)	0.087	3.46 (1.22)	3.17 (1.20)	3.73 (1.03)	0.066	3.48 (1.22)	3.24 (1.15)	2.88 (1.22)	3.91 (1.02)	0.003
ASS	3.35 (1.20)	3.32 (1.21)	3.76 (0.97)	0.158	3.59 (1.13)	3.13 (1.24)	3.80 (0.86)	0.005	3.61 (1.13)	3.15 (1.26)	3.00 (1.20)	3.77 (0.92)	0.003
HSS	3.43 (1.29)	3.42 (1.30)	3.59 (1.06)	0.726	3.52 (1.25)	3.34 (1.33)	3.67 (1.11)	0.473	3.55 (1.23)	3.37 (1.37)	3.23 (1.37)	3.59 (1.01)	0.541
LSS	2.98 (1.48)	2.99 (1.47)	2.94 (1.68)	0.879	3.12 (1.39)	2.91 (1.53)	2.73 (1.67)	0.436	3.10 (1.39)	3.02 (1.56)	2.75 (1.48)	2.86 (1.64)	0.537

## Sheet: Stable 6
Variables	Univariate models
	OR (95% CI)	p
Age(years)	1.031 [1.011, 1.051]	0.002
BMI (kg/m2 )	0.977 [0.910, 1.041]	0.49
Sex(female)	1.065 [0.649, 1.759]	0.805
Residence (rural)	1.306 [0.796, 2.146]	0.29
Smoking history (yes)	0.606 [0.095, 2.175]	0.509
Alcoholism history(yes)	0.387 [0.061, 1.333]	0.202
Osteoporosis(yes)	2.594 [0.960, 6.396]	0.045
Fractures history (yes)	0.957 [0.423, 1.958]	0.91
Hypertension(yes)	1.267 [0.743, 2.121]	0.375
CCI (≥3)	2.423 [1.197, 4.698]	0.011
Electrocardiogram (abnormal)	1.458 [0.863, 2.430]	0.152
Reason for surgery (fracture)	1.328 [0.748, 2.290]	0.317
Surgical procedures(total arthroplasty)	0.781 [0.328, 2.166]	0.602
Surgery side (right)	0.921 [0.553, 1.518]	0.749
Anesthesia (spinal)	1.113 [0.591, 2.000]	0.729
HUA (yes)	1.963 [1.124, 3.362]	0.015
INR	277.575 [13.686, 5973.764]	<0.001
Hb (g/L)	0.981 [0.969, 0.994]	0.003
GLU (mmol/L)	1.017 [0.902, 1.113]	0.736
ALB (g/L)	0.979 [0.929, 1.031]	0.435
UA (µmol/L)	1.001 [0.999, 1.003]	0.224
